# Supplementary material for: A Novel Method of Magnetic Nanoparticles Functionalized with Anti-Folate Receptor Antibody and Methotrexate for Antibody Mediated Targeted Drug Delivery
Source: Molecules. 2022 Jan 1;27(1):261. doi: 10.3390/molecules27010261 (PMC8747068; doi:10.3390/molecules27010261)
Supplement: Supplementary file 1 [file molecules-27-00261-s001.zip]

Archive with 1 entries (1 files):
- molecules-1528365-supplementary.pdf
